# Supplementary material for: Lipopolysaccharide Impedes Bone Repair in FcγRIIB-Deficient Mice
Source: Int J Mol Sci. 2023 Nov 29;24(23):16944. doi: 10.3390/ijms242316944 (PMC10707393; doi:10.3390/ijms242316944)
Supplement: Supplementary file 1 [file ijms-24-16944-s001.zip]

Archive with 1 entries (1 files):
- ijms-2634509-supplementary.pdf
